# Supplementary material for: Exploring Pelvic Symptom Dynamics in Relation to the Menstrual Cycle: Implications for Clinical Assessment and Management
Source: J Pers Med. 2024 Feb 23;14(3):239. doi: 10.3390/jpm14030239 (PMC10970855; doi:10.3390/jpm14030239)
Supplement: Supplementary file 1 [file jpm-14-00239-s001.zip]

Archive with 1 entries (1 files):
- jpm-2798128-supplementary.pdf
